# Supplementary material for: Exploring the landscape of essential health data science skills and research challenges: a survey of stakeholders in Africa, Asia, and Latin America and the Caribbean
Source: Front Public Health. 2025 Mar 28;13:1523873. doi: 10.3389/fpubh.2025.1523873 (PMC11985845; doi:10.3389/fpubh.2025.1523873)
Supplement: Supplementary file 1 [file Table_1.XLSX]

## Sheet: Sheet1
Number	Package Name	Explanation	Reference
1	tidyverse	A collection of packages for data manipulation and visualization.	Wickham et al. (2019)
2	plotly	A package for creating interactive plots and web-based visualizations.	Sievert et al. (2021)
3	ggplot2	A popular package for creating static and dynamic graphics.	Wickham (2016)
4	dplyr	A package for data manipulation and transformation.	Wickham et al. (2020)
5	xlsx	A package for reading and writing Excel files.	Dragulescu (2021)
6	maps	A package for mapping geographic data.	Becker et al. (2018)
7	countrycode	A package for converting country names and codes.	Dahl (2021)
8	Rtools	A collection of tools for building and compiling R packages.	Wickham (2020)
9	viridis	A package for generating color palettes.	Garnier (2018)
